# Supplementary material for: Newer Insights on the Occurrence of Sarcopenia in Pediatric Patients with Cancer: A Systematic Review of the Past 5 Years of Literature
Source: Cancers (Basel). 2025 Sep 30;17(19):3188. doi: 10.3390/cancers17193188 (PMC12523584; doi:10.3390/cancers17193188)
Supplement: Supplementary file 1 [file cancers-17-03188-s001.zip]

Archive with 1 entries (1 files):
- cancers-3867881-supplementary.pdf
